# Supplementary material for: Virtual Reality-Based Exercise Therapy for Patients with Chronic Musculoskeletal Pain: A Scoping Review
Source: Healthcare (Basel). 2023 Aug 28;11(17):2412. doi: 10.3390/healthcare11172412 (PMC10487144; doi:10.3390/healthcare11172412)
Supplement: Supplementary file 1 [file healthcare-11-02412-s001.zip]

Archive with 3 entries (3 files):
- healthcare-2556776-supplementary/Table S1. Search strategy.pdf
- healthcare-2556776-supplementary/Table S2. Characteristics of eligible studies _2.pdf
- healthcare-2556776-supplementary/Table S3. PEDRO & Effectiveness.pdf
